# Supplementary material for: Feasibility and agreement between TTE and intracavitary ECG for PICC tip positioning in adult oncology patients: A single-centre exploratory study
Source: PLoS One. 2026 Apr 2;21(4):e0345105. doi: 10.1371/journal.pone.0345105 (PMC13046106; doi:10.1371/journal.pone.0345105)
Supplement: S1 Data — An anonymized dataset supporting the findings of this study. (ZIP) [file pone.0345105.s001.zip]

Archive with 10 entries (9 files):
- Supp/
- __MACOSX/._Supp
- Supp/S2_Readme.txt
- __MACOSX/Supp/._S2_Readme.txt
- Supp/S4_Protocol.docx
- __MACOSX/Supp/._S4_Protocol.docx
- Supp/S3_SPIRIT CHECKLIST.docx
- __MACOSX/Supp/._S3_SPIRIT CHECKLIST.docx
- Supp/S1_Data.csv
- __MACOSX/Supp/._S1_Data.csv
