# Supplementary material for: Feasibility and agreement between TTE and intracavitary ECG for PICC tip positioning in adult oncology patients: A single-centre exploratory study
Source: PLoS One. 2026 Apr 2;21(4):e0345105. doi: 10.1371/journal.pone.0345105 (PMC13046106; doi:10.1371/journal.pone.0345105)
Supplement: S1 Data — An anonymized dataset supporting the findings of this study. (ZIP) [file pone.0345105.s001.zip › Supp/S2_Readme.txt]

Title: S1_Data - Minimal dataset for "The accuracy of using the TTE technique in localizing the CVADs tip position: A self-controlled study"

Description:
This dataset contains anonymized data supporting the findings of the article titled "The accuracy of using the TTE technique in localizing the CVADs tip position: A self-controlled study".
All patient identifiers have been removed. The dataset allows verification and replication of analyses comparing transthoracic echocardiography (TTE) and electrocardiography (ECG) for catheter tip localization.

Variable list:
- ID: anonymized patient identifier (e.g., P001–P120)
- Sex: biological sex of the patient (Male or Female)
- Age: age of the patient in years
- Diagnose: primary diagnosis or cancer type (e.g., breast cancer, esophageal cancer)
- CatheterType: type of central venous access device used (e.g., PICC, PORT)
- Parasternal_Short_Axis_View: whether the parasternal short-axis echocardiographic view was obtained (Y = yes, N = no)
- Apical_Four_Chamber_View: whether the apical four-chamber view was obtained (Y = yes, N = no)
- Subxiphoid_Biatrial_View: whether the subxiphoid biatrial view was obtained (Y = yes, N = no)
- TTE_Distance_cm: distance from the catheter tip to the right atrial entrance measured by transthoracic echocardiography (cm)
- ECG_Distance_cm: distance from the catheter tip to the right atrial entrance estimated by intracavitary ECG method (cm)
- Pain_Score: patient-reported pain during the procedure, scored on a 0–10 numeric rating scale
- TTE_Procedure_Time_min: total duration of the TTE-guided tip localization procedure (minutes)
- ECG_Procedure_Time_min: total duration of the ECG-guided tip localization procedure (minutes)

Notes:
- Missing values are coded as "NA"
- All distance values are in centimeters (cm)
- Time variables are in minutes (min)
- All categorical variables use “Y” for yes and “N” for no
- The dataset is de-identified and contains no personal health information

Citation:
If you reuse this dataset, please cite it as:
Yuan L, et al. (2025) Minimal dataset for "The accuracy of using the TTE technique in localizing the CVADs tip position: A self-controlled study". Figshare. DOI: [insert DOI here]
