# Supplementary material for: Feasibility and agreement between TTE and intracavitary ECG for PICC tip positioning in adult oncology patients: A single-centre exploratory study
Source: PLoS One. 2026 Apr 2;21(4):e0345105. doi: 10.1371/journal.pone.0345105 (PMC13046106; doi:10.1371/journal.pone.0345105)
Supplement: S1 Data — An anonymized dataset supporting the findings of this study. (ZIP) [file pone.0345105.s001.zip › Supp/S1_Data.csv]

ID	Sex	Age	Diagnose	CatheterType	Parasternal_Short_Axis_View	Apical_Four_Chamber_View	Subxiphoid_Biatrial_View	TTE_Distance_cm	ECG_Distance_cm	Pain_Score	TTE_Procedure_Time_min	ECG_Procedure_Time_min
P001	Male	57	esophageal cancer	PICC	Y	Y	N	38.07	38.00	3	3	3
P002	Female	50	breast cancer	PORT	Y	N	N	NA	38.00	4	6	3
P003	Female	42	breast cancer	PICC	Y	Y	N	42.26	42.00	1	2	4
P004	Female	52	breast cancer	PORT	Y	Y	N	37.98	38.00	2	2	3
P005	Female	50	breast cancer	PICC	Y	Y	N	37.33	39.00	2	4	2
P006	Female	53	breast cancer	PORT	Y	N	N	NA	39.00	3	6	4
P007	Male	76	esophageal cancer	PORT	N	Y	N	37.64	38.00	1	6	3
P008	Male	65	esophageal cancer	PORT	N	Y	N	37.70	38.00	1	3	2
P009	Female	63	breast cancer	PORT	N	Y	Y	35.85	36.00	2	5	3
P010	Male	64	gastric cancer	PICC	N	Y	N	35.77	36.00	1	5	4
P011	Male	64	esophageal cancer	PICC	N	N	Y	NA	42.00	4	6	3
P012	Female	75	colon cancer	PICC	N	Y	N	47.07	47.00	2	3	2
P013	Female	44	gastric cancer	PICC	N	Y	N	38.87	39.00	2	6	2
P014	Female	53	breast cancer	PICC	Y	Y	N	39.52	41.00	4	7	2
P015	Female	48	gastric cancer	PICC	N	Y	N	35.02	35.00	3	6	3
P016	Male	70	gastric cancer	PICC	N	Y	Y	39.04	39.00	1	4	2
P017	Male	70	gastric cancer	PICC	N	Y	N	39.96	40.00	3	5	2
P018	Male	68	lung cancer	PICC	N	N	Y	NA	41.00	4	6	3
P019	Female	59	breast cancer	PICC	N	Y	N	41.93	42.00	3	3	3
P020	Male	69	esophageal cancer	PICC	N	Y	N	44.80	45.00	2	2	2
P021	Male	66	esophageal cancer	PICC	N	Y	N	39.13	39.00	1	4	2
P022	Male	79	gastric cancer	PICC	Y	Y	N	42.96	43.00	1	6	2
P023	Female	50	breast cancer	PICC	N	Y	N	38.29	38.00	1	4	3
P024	Female	31	melanoma	PICC	N	Y	N	45.00	45.00	4	7	2
P025	Female	66	breast cancer	PICC	N	Y	N	38.87	39.00	3	6	3
P026	Female	55	lung cancer	PICC	N	Y	N	43.08	42.00	1	2	3
P027	Female	50	colon cancer	PICC	N	Y	N	41.06	41.00	1	3	3
P028	Male	65	melanoma	PICC	Y	N	N	NA	38.00	3	6	4
P029	Female	64	gastric cancer	PICC	N	Y	N	38.09	38.00	3	5	3
P030	Female	68	gastric cancer	PICC	N	Y	N	38.95	39.00	2	2	2
P031	Female	68	breast cancer	PICC	N	Y	N	34.21	35.00	1	5	2
P032	Female	40	breast cancer	PICC	Y	Y	N	41.01	41.00	2	4	2
P033	Female	55	rectal cancer	PICC	N	Y	N	41.95	42.00	2	3	2
P034	Male	56	gastric cancer	PICC	N	Y	N	37.91	38.00	1	3	3
P035	Female	44	breast cancer	PICC	N	Y	N	38.93	39.00	1	2	3
